# Supplementary material for: Identifying C1orf122 as a potential HCC exacerbated biomarker dependently of SRPK1 regulates PI3K/AKT/GSK3β signaling pathway
Source: Genes Dis. 2025 Jun 18;13(1):101721. doi: 10.1016/j.gendis.2025.101721 (PMC12552961; doi:10.1016/j.gendis.2025.101721)
Supplement: Multimedia component 2 [file mmc2.xlsx]

## Sheet: Proteins
Table S2 The list of 252 candidate proteins of IP/MS
Accession	Description	Coverage [%]	# Peptides	# PSMs	# Unique Peptides	# AAs	MW [kDa]	calc. pI	Abundances (Grouped): GFP-C1	Abundances (Grouped): GFP-CTL
A0A1B0GVI3	Keratin, type I cytoskeletal 10 OS=Homo sapiens OX=9606 GN=KRT10 PE=1 SV=2	61	39	142	33	624	63.3	5.26	3.12855e+09	5.48739e+09
H6VRF8	Keratin, type II cytoskeletal 1 OS=Homo sapiens OX=9606 GN=KRT1 PE=3 SV=1	70	51	175	44	644	66	8.12	4.04642e+09	1.02587e+10
P35527	Keratin, type I cytoskeletal 9 OS=Homo sapiens OX=9606 GN=KRT9 PE=1 SV=3	80	36	114	35	623	62	5.24	1.0252e+09	3.81873e+09
P35908	Keratin, type II cytoskeletal 2 epidermal OS=Homo sapiens OX=9606 GN=KRT2 PE=1 SV=2	82	49	137	37	639	65.4	8	1.12512e+09	1.85948e+09
P13647	Keratin, type II cytoskeletal 5 OS=Homo sapiens OX=9606 GN=KRT5 PE=1 SV=3	55	42	102	12	590	62.3	7.74	2.58751e+08	5.36063e+08
P02538	Keratin, type II cytoskeletal 6A OS=Homo sapiens OX=9606 GN=KRT6A PE=1 SV=3	50	36	89	3	564	60	8	8.007e+07	1.33354e+08
P04259	Keratin, type II cytoskeletal 6B OS=Homo sapiens OX=9606 GN=KRT6B PE=1 SV=5	52	36	98	4	564	60	8	1.36037e+07	1.44747e+07
A0A679KTH4	beta-galactosidase (Fragment) OS=Homo sapiens OX=9606 GN=EmGFP-LacZ-E2F-TdTom PE=3 SV=1	10	13	256	13	1279	145.4	5.81	1.69189e+10	9.78088e+09
P02533	Keratin, type I cytoskeletal 14 OS=Homo sapiens OX=9606 GN=KRT14 PE=1 SV=4	56	30	72	11	472	51.5	5.16	1.67776e+08	3.90026e+08
P08779	Keratin, type I cytoskeletal 16 OS=Homo sapiens OX=9606 GN=KRT16 PE=1 SV=4	55	26	62	14	473	51.2	5.05	4.94847e+07	6.94819e+07
Q6ZSJ8	Uncharacterized protein C1orf122 OS=Homo sapiens OX=9606 GN=C1orf122 PE=4 SV=2	94	10	104	10	110	11.5	6.73	16588169347	9.18051e+08
Q86YZ3	Hornerin OS=Homo sapiens OX=9606 GN=HRNR PE=1 SV=2	20	19	32	19	2850	282.2	10.04	9.19961e+06	1.3487e+08
Q96IR1	RPS4X protein (Fragment) OS=Homo sapiens OX=9606 GN=RPS4X PE=2 SV=2	60	17	49	17	243	27.2	9.94	5.60438e+08	5.93265e+08
B4DKJ0	cDNA FLJ58539, highly similar to Keratin, type II cytoskeletal 4 OS=Homo sapiens OX=9606 PE=2 SV=1	41	23	34	16	509	55.3	6.61	4.52855e+06	9.52846e+07
Q9UJV9	Probable ATP-dependent RNA helicase DDX41 OS=Homo sapiens OX=9606 GN=DDX41 PE=1 SV=2	42	25	39	25	622	69.8	6.84	5.58788e+07	7.59157e+07
A0A0J9YVP6	Poly(U)-binding-splicing factor PUF60 (Fragment) OS=Homo sapiens OX=9606 GN=PUF60 PE=1 SV=1	40	17	34	17	534	57.4	5.35	6.38153e+07	1.08516e+08
Q04695	Keratin, type I cytoskeletal 17 OS=Homo sapiens OX=9606 GN=KRT17 PE=1 SV=2	40	21	40	8	432	48.1	5.02	8.52807e+06	1.49595e+07
A1A4E9	Keratin 13 OS=Homo sapiens OX=9606 GN=KRT13 PE=2 SV=1	38	21	39	15	458	49.6	4.96	1.81639e+07	1.75786e+08
P62906	60S ribosomal protein L10a OS=Homo sapiens OX=9606 GN=RPL10A PE=1 SV=2	53	13	34	13	217	24.8	9.94	3.03811e+08	1.31743e+08
P62081	40S ribosomal protein S7 OS=Homo sapiens OX=9606 GN=RPS7 PE=1 SV=1	65	13	36	13	194	22.1	10.1	4.83085e+08	4.20081e+08
P15924	Desmoplakin OS=Homo sapiens OX=9606 GN=DSP PE=1 SV=3	8	26	33	26	2871	331.6	6.81	2.05108e+07	6.36175e+07
A8K4W0	40S ribosomal protein S3a OS=Homo sapiens OX=9606 GN=RPS3A PE=2 SV=1	48	14	29	14	264	29.9	9.73	8.94361e+07	8.90584e+07
Q53HQ7	Elongation factor 1-alpha (Fragment) OS=Homo sapiens OX=9606 PE=2 SV=1	33	13	24	13	462	50.2	8.94	1.07696e+08	2.82928e+08
P13639	Elongation factor 2 OS=Homo sapiens OX=9606 GN=EEF2 PE=1 SV=4	17	14	21	14	858	95.3	6.83	1.86444e+07	2.1463e+07
B2R6U8	Cleavage and polyadenylation specificity factor subunit 5 OS=Homo sapiens OX=9606 PE=2 SV=1	38	8	18	8	227	26.2	8.82	1.55595e+07	2.46375e+07
P32969	60S ribosomal protein L9 OS=Homo sapiens OX=9606 GN=RPL9P9 PE=1 SV=1	61	8	15	8	192	21.9	9.95	4.85101e+07	3.99664e+07
O43290	U4/U6.U5 tri-snRNP-associated protein 1 OS=Homo sapiens OX=9606 GN=SART1 PE=1 SV=1	21	14	18	14	800	90.2	6.13	1.55231e+07	1.10116e+07
Q14331	Protein FRG1 OS=Homo sapiens OX=9606 GN=FRG1 PE=1 SV=1	43	12	22	12	258	29.2	9.01	6.08331e+07	7.96671e+07
A0A384NYT8	Tubulin beta chain (Fragment) OS=Homo sapiens OX=9606 PE=2 SV=1	33	11	16	11	442	49.4	4.89	2.3993e+07	4.91769e+07
B4DE59	Junction plakoglobin OS=Homo sapiens OX=9606 PE=2 SV=1	19	12	25	1	563	62.6	5.17	2.63312e+06	7.99709e+06
B5MCF9	Pescadillo homolog OS=Homo sapiens OX=9606 GN=PES1 PE=1 SV=1	25	13	20	13	571	66	7.5	2.804e+07	3.52855e+07
B4DI39	cDNA FLJ54328, highly similar to Heat shock 70 kDa protein 1 OS=Homo sapiens OX=9606 PE=2 SV=1	22	13	23	10	618	67.5	5.5	2.33305e+07	3.61447e+07
P02768	Albumin OS=Homo sapiens OX=9606 GN=ALB PE=1 SV=2	17	11	19	11	609	69.3	6.28	1.05961e+08	1.66256e+08
P14923	Junction plakoglobin OS=Homo sapiens OX=9606 GN=JUP PE=1 SV=3	17	11	22	7	745	81.7	6.14	8.2727e+06	1.97544e+07
P08670	Vimentin OS=Homo sapiens OX=9606 GN=VIM PE=1 SV=4	26	12	14	11	466	53.6	5.12	3.67082e+06	2.23597e+07
Q9H0A0	RNA cytidine acetyltransferase OS=Homo sapiens OX=9606 GN=NAT10 PE=1 SV=2	13	12	17	12	1025	115.7	8.27	1.30256e+07	9.34534e+06
P15880	40S ribosomal protein S2 OS=Homo sapiens OX=9606 GN=RPS2 PE=1 SV=2	33	10	17	10	293	31.3	10.24	45167081	6.73124e+07
F5H5D3	Tubulin alpha chain OS=Homo sapiens OX=9606 GN=TUBA1C PE=1 SV=1	19	8	14	8	519	57.7	5.07	3.47768e+07	4.33342e+07
Q16778	Histone H2B type 2-E OS=Homo sapiens OX=9606 GN=H2BC21 PE=1 SV=3	53	8	18	2	126	13.9	10.32	5.94572e+07	1.23489e+08
B4DRA0	cDNA FLJ58459, highly similar to RNA-binding region-containing protein 2 OS=Homo sapiens OX=9606 PE=2 SV=1	21	9	14	9	502	56.4	10.02	15687487	1.99819e+07
Q02413	Desmoglein-1 OS=Homo sapiens OX=9606 GN=DSG1 PE=1 SV=2	14	11	15	11	1049	113.7	5.03	9.53726e+06	2.02893e+07
E9PKE3	Heat shock cognate 71 kDa protein OS=Homo sapiens OX=9606 GN=HSPA8 PE=1 SV=1	17	10	16	6	627	68.8	5.52	4.83749e+06	1.47339e+07
P81605	Dermcidin OS=Homo sapiens OX=9606 GN=DCD PE=1 SV=2	43	6	13	6	110	11.3	6.54	4.14264e+07	2.49851e+08
Q9Y383	Putative RNA-binding protein Luc7-like 2 OS=Homo sapiens OX=9606 GN=LUC7L2 PE=1 SV=2	25	10	16	10	392	46.5	10.01	3.04616e+07	4.04628e+07
Q5QNW6	Histone H2B type 2-F OS=Homo sapiens OX=9606 GN=H2BC18 PE=1 SV=3	52	7	15	1	126	13.9	10.32	4.91771e+06	6.43381e+06
Q86Y46	Keratin, type II cytoskeletal 73 OS=Homo sapiens OX=9606 GN=KRT73 PE=1 SV=1	9	7	15	1	540	58.9	7.23	7.27872e+06	2.33671e+07
Q53G99	Beta actin variant (Fragment) OS=Homo sapiens OX=9606 PE=2 SV=1	34	10	14	10	375	41.7	5.59	8.62234e+06	2.87299e+07
Q15365	Poly(rC)-binding protein 1 OS=Homo sapiens OX=9606 GN=PCBP1 PE=1 SV=2	37	9	12	9	356	37.5	7.09	1.81349e+07	1.92251e+07
Q7L0Y3	tRNA methyltransferase 10 homolog C OS=Homo sapiens OX=9606 GN=TRMT10C PE=1 SV=2	27	9	13	9	403	47.3	9.36	1.40756e+07	1.61597e+07
P23396	40S ribosomal protein S3 OS=Homo sapiens OX=9606 GN=RPS3 PE=1 SV=2	40	9	13	5	243	26.7	9.66	1.67542e+07	2.98066e+07
M0R299	rRNA 2'-O-methyltransferase fibrillarin (Fragment) OS=Homo sapiens OX=9606 GN=FBL PE=1 SV=1	35	6	11	6	229	25.3	7.66	1.07375e+07	1.09763e+07
A8KA74	cDNA FLJ76065 OS=Homo sapiens OX=9606 PE=2 SV=1	10	7	10	7	857	97.6	7.69	9.66967e+06	5.77625e+06
E9PB61	THO complex subunit 4 OS=Homo sapiens OX=9606 GN=ALYREF PE=1 SV=1	15	3	7	3	264	27.5	11.05	1.66924e+07	2.69799e+07
Q96AG4	Leucine-rich repeat-containing protein 59 OS=Homo sapiens OX=9606 GN=LRRC59 PE=1 SV=1	33	9	14	9	307	34.9	9.57	2.5553e+07	3.76023e+07
Q8TAS0	ATP synthase subunit gamma (Fragment) OS=Homo sapiens OX=9606 PE=2 SV=1	21	6	9	6	291	32.2	9.11	1.2237e+07	2.06891e+07
Q8N1N4	Keratin, type II cytoskeletal 78 OS=Homo sapiens OX=9606 GN=KRT78 PE=1 SV=2	13	7	12	4	520	56.8	6.02	2.57593e+06	8.45364e+06
P62269	40S ribosomal protein S18 OS=Homo sapiens OX=9606 GN=RPS18 PE=1 SV=3	32	6	8	6	152	17.7	10.99	1.06434e+07	2.03219e+07
B2RDD7	Protein arginine N-methyltransferase 5 OS=Homo sapiens OX=9606 PE=2 SV=1	11	7	9	7	637	72.7	6.29	8145142	1.17995e+07
P25311	Zinc-alpha-2-glycoprotein OS=Homo sapiens OX=9606 GN=AZGP1 PE=1 SV=2	21	5	8	5	298	34.2	6.05	4.6808e+06	1.05164e+07
Q9H0S4	Probable ATP-dependent RNA helicase DDX47 OS=Homo sapiens OX=9606 GN=DDX47 PE=1 SV=1	17	7	10	7	455	50.6	9.1	3.15729e+06	4.05122e+06
P55081	Microfibrillar-associated protein 1 OS=Homo sapiens OX=9606 GN=MFAP1 PE=1 SV=2	18	6	10	6	439	51.9	4.98	7.96474e+06	8.06854e+06
Q2L6I2	ABC50 protein OS=Homo sapiens OX=9606 GN=ABCF1 PE=4 SV=1	10	6	9	6	807	91.6	7.68	3.50135e+06	5.85842e+06
H0YMD0	Annexin (Fragment) OS=Homo sapiens OX=9606 GN=ANXA2 PE=1 SV=1	34	6	9	6	227	25.3	5.97	3.90791e+06	7.35323e+06
Q96CT7	Coiled-coil domain-containing protein 124 OS=Homo sapiens OX=9606 GN=CCDC124 PE=1 SV=1	28	5	8	5	223	25.8	9.54	7.39106e+06	1.13559e+07
P05141	ADP/ATP translocase 2 OS=Homo sapiens OX=9606 GN=SLC25A5 PE=1 SV=7	22	7	10	7	298	32.8	9.69	1.22139e+07	2.71379e+07
Q9HB00	Desmocollin 1, isoform CRA_b OS=Homo sapiens OX=9606 GN=DSC1 PE=4 SV=1	5	4	7	4	840	93.8	5.53	6.03791e+06	1.11803e+07
P62280	40S ribosomal protein S11 OS=Homo sapiens OX=9606 GN=RPS11 PE=1 SV=3	37	7	11	7	158	18.4	10.3	1.21877e+07	1.91417e+07
A0A4D5RAG0	Annexin OS=Homo sapiens OX=9606 PE=3 SV=1	18	5	5	5	269	30.1	5.64	76517.7	8.01605e+06
A0A0D9SGE8	PHD finger protein 6 OS=Homo sapiens OX=9606 GN=PHF6 PE=1 SV=1	24	7	9	7	366	41.3	8.68	1.66231e+07	1.56198e+07
P11021	Endoplasmic reticulum chaperone BiP OS=Homo sapiens OX=9606 GN=HSPA5 PE=1 SV=2	15	7	10	4	654	72.3	5.16	2.86357e+06	5.06889e+06
Q06830	Peroxiredoxin-1 OS=Homo sapiens OX=9606 GN=PRDX1 PE=1 SV=1	33	7	12	6	199	22.1	8.13	2.67773e+07	6.38322e+07
J3KRX5	60S ribosomal protein L17 (Fragment) OS=Homo sapiens OX=9606 GN=RPL17 PE=1 SV=1	37	6	9	6	174	20.2	10.1	1.33679e+07	2.45782e+07
Q6UN15	Pre-mRNA 3'-end-processing factor FIP1 OS=Homo sapiens OX=9606 GN=FIP1L1 PE=1 SV=1	9	4	6	4	594	66.5	5.59	2.14207e+06	5.89948e+06
P62750	60S ribosomal protein L23a OS=Homo sapiens OX=9606 GN=RPL23A PE=1 SV=1	26	5	9	5	156	17.7	10.45	2.09273e+07	2.92009e+07
Q9Y295	Developmentally-regulated GTP-binding protein 1 OS=Homo sapiens OX=9606 GN=DRG1 PE=1 SV=1	20	6	8	6	367	40.5	8.9	3.12635e+06	3.15854e+06
Q16777	Histone H2A type 2-C OS=Homo sapiens OX=9606 GN=H2AC20 PE=1 SV=4	27	3	7	3	129	14	10.9	2.05699e+07	3.84309e+07
J3QTR3	Ubiquitin-40S ribosomal protein S27a (Fragment) OS=Homo sapiens OX=9606 GN=RPS27A PE=1 SV=1	41	4	6	4	106	12.2	10.14	2.01608e+07	4.58668e+07
H0YF32	40S ribosomal protein S3 (Fragment) OS=Homo sapiens OX=9606 GN=RPS3 PE=1 SV=1	38	5	8	1	123	13.5	8	1.32226e+06	2.20634e+06
Q9NUQ3	Gamma-taxilin OS=Homo sapiens OX=9606 GN=TXLNG PE=1 SV=2	10	5	5	5	528	60.5	7.52	5.0167e+06	523555
P49756	RNA-binding protein 25 OS=Homo sapiens OX=9606 GN=RBM25 PE=1 SV=3	8	5	8	5	843	100.1	6.32	6.65281e+06	1.93538e+06
Q08188	Protein-glutamine gamma-glutamyltransferase E OS=Homo sapiens OX=9606 GN=TGM3 PE=1 SV=4	7	5	8	5	693	76.6	5.86	3.25161e+06	7.68116e+06
B5BU25	Splicing factor U2AF subunit OS=Homo sapiens OX=9606 GN=U2AF2 PE=2 SV=1	11	4	6	4	471	53.1	9.09	3.96383e+06	8.1947e+06
Q15393	Splicing factor 3B subunit 3 OS=Homo sapiens OX=9606 GN=SF3B3 PE=1 SV=4	5	6	6	6	1217	135.5	5.26	2.18433e+06	518776
P29084	Transcription initiation factor IIE subunit beta OS=Homo sapiens OX=9606 GN=GTF2E2 PE=1 SV=1	18	4	4	4	291	33	9.66	5.02308e+06	3.86509e+06
P62851	40S ribosomal protein S25 OS=Homo sapiens OX=9606 GN=RPS25 PE=1 SV=1	24	4	8	4	125	13.7	10.11	1.23797e+07	2.55926e+07
A0A024RD80	Heat shock protein 90kDa alpha (Cytosolic), class B member 1, isoform CRA_a OS=Homo sapiens OX=9606 GN=HSP90AB1 PE=3 SV=1	7	5	9	5	724	83.2	5.03	4.13964e+06	5.20257e+06
Q9BY77	Polymerase delta-interacting protein 3 OS=Homo sapiens OX=9606 GN=POLDIP3 PE=1 SV=2	15	5	9	5	421	46.1	9.99	6.40801e+06	9.55459e+06
Q6UWP8	Suprabasin OS=Homo sapiens OX=9606 GN=SBSN PE=1 SV=2	12	2	4	2	590	60.5	7.01	823300	908956
A1A508	PRSS3 protein OS=Homo sapiens OX=9606 GN=PRSS3 PE=2 SV=1	9	2	9	1	247	26.5	7.21	1.00822e+10	2.0906e+10
P49411	Elongation factor Tu, mitochondrial OS=Homo sapiens OX=9606 GN=TUFM PE=1 SV=3	13	5	6	5	455	49.8	7.61	3.10284e+06	4.74737e+06
Q6KB66	Keratin, type II cytoskeletal 80 OS=Homo sapiens OX=9606 GN=KRT80 PE=1 SV=2	9	4	7	3	452	50.5	5.67	1.30845e+06	2.87219e+06
B4DN41	Probable ATP-dependent RNA helicase DDX5 OS=Homo sapiens OX=9606 PE=2 SV=1	7	4	5	2	603	67.7	8.87	461210	1.78338e+06
A0A5H1ZRQ2	RNA helicase OS=Homo sapiens OX=9606 GN=DDX17 PE=1 SV=2	6	4	5	2	731	80.4	8.37	1.45427e+06	5.11666e+06
Q5D862	Filaggrin-2 OS=Homo sapiens OX=9606 GN=FLG2 PE=1 SV=1	2	3	5	3	2391	247.9	8.31	2.87019e+06	6.58213e+06
A0A6I8PS19	Guanine nucleotide binding protein-like 3 (Nucleolar)-like, isoform CRA_b OS=Homo sapiens OX=9606 GN=GNL3L PE=1 SV=1	9	5	6	5	516	58	7.05	5.96516e+06	7.45514e+06
E7EQ64	Serine protease 1 OS=Homo sapiens OX=9606 GN=PRSS1 PE=1 SV=1	11	2	17	1	261	28.1	7.25	44860421	4.93064e+07
B5MCT8	40S ribosomal protein S9 OS=Homo sapiens OX=9606 GN=RPS9 PE=1 SV=1	26	4	7	4	139	16.6	11.06	1.77858e+07	1.9062e+07
Q9BVJ6	U3 small nucleolar RNA-associated protein 14 homolog A OS=Homo sapiens OX=9606 GN=UTP14A PE=1 SV=1	5	3	3	3	771	87.9	7.87	682409	366258
P83731	60S ribosomal protein L24 OS=Homo sapiens OX=9606 GN=RPL24 PE=1 SV=1	19	3	4	3	157	17.8	11.25	1.90556e+06	3.1055e+06
P05109	Protein S100-A8 OS=Homo sapiens OX=9606 GN=S100A8 PE=1 SV=1	31	3	7	3	93	10.8	7.03	3.63874e+06	1.54501e+07
Q8N684	Cleavage and polyadenylation specificity factor subunit 7 OS=Homo sapiens OX=9606 GN=CPSF7 PE=1 SV=1	8	4	6	4	471	52	8	3.37134e+06	5.68194e+06
E5KSX8	Mitochondrial transcription factor A OS=Homo sapiens OX=9606 PE=4 SV=1	10	3	6	3	246	29.1	9.72	3.40792e+06	5.19354e+06
Q8IX18	Probable ATP-dependent RNA helicase DHX40 OS=Homo sapiens OX=9606 GN=DHX40 PE=1 SV=2	5	3	4	3	779	88.5	8.65	475595	1.52424e+06
Q9NSI2	Ribosome biogenesis protein SLX9 homolog OS=Homo sapiens OX=9606 GN=SLX9 PE=1 SV=2	16	3	5	3	230	25.4	11.08	2.86309e+06	2.74178e+06
P31944	Caspase-14 OS=Homo sapiens OX=9606 GN=CASP14 PE=1 SV=2	18	4	7	4	242	27.7	5.58	2.59109e+06	6.37253e+06
Q5T7C4	High mobility group protein B1 OS=Homo sapiens OX=9606 GN=HMGB1 PE=1 SV=1	22	3	5	3	158	18.3	9.7	7.30528e+06	1.08644e+07
H7C2W9	60S ribosomal protein L31 (Fragment) OS=Homo sapiens OX=9606 GN=RPL31 PE=1 SV=1	29	3	4	3	108	12.8	11	2.64978e+06	2.58555e+06
P62805	Histone H4 OS=Homo sapiens OX=9606 GN=H4C16 PE=1 SV=2	21	2	5	2	103	11.4	11.36	5.278e+06	6.23584e+06
P12273	Prolactin-inducible protein OS=Homo sapiens OX=9606 GN=PIP PE=1 SV=1	21	3	4	3	146	16.6	8.05	1.65974e+06	5.79248e+06
B4DF70	cDNA FLJ60461, highly similar to Peroxiredoxin-2 OS=Homo sapiens OX=9606 PE=2 SV=1	20	3	4	2	183	20.1	8.78	1880563	4.3962e+06
A0A024RCU9	SFRS protein kinase 1, isoform CRA_e OS=Homo sapiens OX=9606 GN=SRPK1 PE=4 SV=1	7	3	4	3	548	61.9	5.69	1211398	795622
P62861	FAU ubiquitin-like and ribosomal protein S30 OS=Homo sapiens OX=9606 GN=FAU PE=1 SV=2	8	2	3	2	133	14.4	10.17	6.52484e+06	7.56677e+06
Q9ULA6	SNW domain-containing protein 1 (Fragment) OS=Homo sapiens OX=9606 PE=3 SV=1	11	3	4	3	287	33.4	9.31	1.81908e+06	2.72212e+06
A0A7I2V506	Nucleolin OS=Homo sapiens OX=9606 GN=NCL PE=1 SV=1	4	3	4	3	602	66.1	4.58	1.9848e+06	3.89967e+06
Q9H2W6	39S ribosomal protein L46, mitochondrial OS=Homo sapiens OX=9606 GN=MRPL46 PE=1 SV=1	9	3	5	3	279	31.7	7.05	1776636	4.58282e+06
F8WJN3	Cleavage and polyadenylation specificity factor subunit 6 OS=Homo sapiens OX=9606 GN=CPSF6 PE=1 SV=1	6	2	2	2	478	52.2	6.43	998879	3.40896e+06
P06702	Protein S100-A9 OS=Homo sapiens OX=9606 GN=S100A9 PE=1 SV=1	20	2	4	2	114	13.2	6.13	1.23003e+06	9.57192e+06
Q2NL82	Pre-rRNA-processing protein TSR1 homolog OS=Homo sapiens OX=9606 GN=TSR1 PE=1 SV=1	4	3	4	3	804	91.8	7.42	1.56353e+06	1.91619e+06
K7EMH1	60S ribosomal protein L22 (Fragment) OS=Homo sapiens OX=9606 GN=RPL22 PE=1 SV=1	27	2	3	2	89	10.4	9.66	3970605	5.31859e+06
E9PCY7	Heterogeneous nuclear ribonucleoprotein H OS=Homo sapiens OX=9606 GN=HNRNPH1 PE=1 SV=1	6	2	2	2	429	47.1	6.34	539698	2.2411e+06
Q9UMY1	Nucleolar protein 7 OS=Homo sapiens OX=9606 GN=NOL7 PE=1 SV=2	10	3	5	3	257	29.4	9.67	2.66443e+06	4.54353e+06
H0Y8X0	Protein DEK OS=Homo sapiens OX=9606 GN=DEK PE=1 SV=2	11	3	4	3	285	32.7	6.81	7.64798e+06	7.74475e+06
Q6PJJ2	RRP1 protein (Fragment) OS=Homo sapiens OX=9606 GN=RRP1 PE=2 SV=2	5	2	3	2	460	52.7	9.33	3.71012e+06	3.11792e+06
Q71US4	eIF-2B-delta-like protein OS=Homo sapiens OX=9606 PE=2 SV=1	4	2	3	2	520	57.5	9.32	1.17557e+06	1.98325e+06
Q8IUI2	MAZ protein OS=Homo sapiens OX=9606 PE=2 SV=1	15	3	3	3	264	28.6	9.14	2.71334e+06	1.01694e+06
Q00688	Peptidyl-prolyl cis-trans isomerase FKBP3 OS=Homo sapiens OX=9606 GN=FKBP3 PE=1 SV=1	13	2	3	2	224	25.2	9.28	1.82817e+06	1.48657e+06
P47929	Galectin-7 OS=Homo sapiens OX=9606 GN=LGALS7B PE=1 SV=2	17	2	3	2	136	15.1	7.62	680761	1.09693e+06
H7C123	60S ribosomal protein L10 (Fragment) OS=Homo sapiens OX=9606 GN=RPL10 PE=1 SV=1	22	2	3	2	91	10	11.81	3.65322e+06	3.51707e+06
P29508	Serpin B3 OS=Homo sapiens OX=9606 GN=SERPINB3 PE=1 SV=2	6	3	5	3	390	44.5	6.81	2.12689e+06	4.08105e+06
C9JH19	Cathepsin D OS=Homo sapiens OX=9606 GN=CTSD PE=1 SV=2	5	3	4	3	451	48.6	7.84	1.18649e+06	2.33565e+06
Q96GA3	Protein LTV1 homolog OS=Homo sapiens OX=9606 GN=LTV1 PE=1 SV=1	6	3	3	3	475	54.8	4.91	2.71121e+06	3.06547e+06
P42766	60S ribosomal protein L35 OS=Homo sapiens OX=9606 GN=RPL35 PE=1 SV=2	15	2	3	2	123	14.5	11.05	8.90191e+06	6.51043e+06
Q01469	Fatty acid-binding protein 5 OS=Homo sapiens OX=9606 GN=FABP5 PE=1 SV=3	13	2	3	2	135	15.2	7.01	1.23054e+06	3.75906e+06
Q9BQA1	Methylosome protein 50 OS=Homo sapiens OX=9606 GN=WDR77 PE=1 SV=1	6	2	3	2	342	36.7	5.17	2.7281e+06	3.25987e+06
A8K3C5	cDNA FLJ77715, highly similar to Homo sapiens cisplatin resistance-associated overexpressed protein(LUC7A), mRNA OS=Homo sapiens OX=9606 PE=2 SV=1	6	2	3	2	432	51.4	9.79	1.49834e+06	1.58503e+06
H3BNC9	40S ribosomal protein S17 OS=Homo sapiens OX=9606 PE=3 SV=2	5	2	3	2	584	64.5	8.78	1.4741e+06	2.80842e+06
Q9NWB6	Arginine and glutamate-rich protein 1 OS=Homo sapiens OX=9606 GN=ARGLU1 PE=1 SV=1	9	3	3	3	273	33.2	10.35	4686571	4.89917e+06
B4DN99	cDNA FLJ58317, highly similar to Adaptor-relatedprotein complex 1 mu-1 subunit OS=Homo sapiens OX=9606 PE=2 SV=1	8	3	3	3	370	42.6	6.64	1.09021e+06	1.16572e+06
E7EW05	Protein SDA1 OS=Homo sapiens OX=9606 GN=SDAD1 PE=1 SV=1	5	3	4	3	650	75.4	9.17	1.81814e+06	875559
K7ENJ4	ATP synthase subunit alpha, mitochondrial (Fragment) OS=Homo sapiens OX=9606 GN=ATP5F1A PE=1 SV=1	10	2	5	2	199	21.3	10.45	2.35182e+06	4.83674e+06
Q13835	Plakophilin-1 OS=Homo sapiens OX=9606 GN=PKP1 PE=1 SV=2	3	2	4	2	747	82.8	9.13	1.22606e+06	2.05019e+06
B4E0S6	RNA helicase OS=Homo sapiens OX=9606 PE=2 SV=1	3	2	3	2	784	89.5	7.46	1.12583e+06	2.70069e+06
P31689	DnaJ homolog subfamily A member 1 OS=Homo sapiens OX=9606 GN=DNAJA1 PE=1 SV=2	3	1	2	1	397	44.8	7.08	316365	649902
P61254	60S ribosomal protein L26 OS=Homo sapiens OX=9606 GN=RPL26 PE=1 SV=1	12	2	2	2	145	17.2	10.55	1.68178e+06	107632
A0A024RAJ7	Ribosome-releasing factor 2, mitochondrial OS=Homo sapiens OX=9606 GN=GFM2 PE=3 SV=1	2	1	1	1	732	81.1	6.18	219475	3.95967e+06
O00571	ATP-dependent RNA helicase DDX3X OS=Homo sapiens OX=9606 GN=DDX3X PE=1 SV=3	3	2	2	1	662	73.2	7.18	246828	1.05e+06
Q8NDD1	Uncharacterized protein C1orf131 OS=Homo sapiens OX=9606 GN=C1orf131 PE=1 SV=4	6	2	2	2	293	32.6	9.88	4.07774e+06	1.29847e+06
O75940	Survival of motor neuron-related-splicing factor 30 OS=Homo sapiens OX=9606 GN=SMNDC1 PE=1 SV=1	9	2	2	2	238	26.7	7.24	614880	858477
I0B0K8	Truncated profilaggrin OS=Homo sapiens OX=9606 GN=FLG PE=4 SV=1	2	2	2	2	4021	430.2	9.29	2.34348e+06	1.05452e+06
A0A161I202	Lactotransferrin OS=Homo sapiens OX=9606 GN=LTF PE=2 SV=1	3	2	3	2	711	78.3	8.18	2.12985e+06	2.48461e+06
A0A5F9ZHM4	L-lactate dehydrogenase OS=Homo sapiens OX=9606 GN=LDHB PE=1 SV=1	8	2	2	1	341	37.4	6.25	383887	332106
Q8ND56	Protein LSM14 homolog A OS=Homo sapiens OX=9606 GN=LSM14A PE=1 SV=3	5	3	3	3	463	50.5	9.52	2.30946e+06	2.56787e+06
Q8WUA2	Peptidyl-prolyl cis-trans isomerase-like 4 OS=Homo sapiens OX=9606 GN=PPIL4 PE=1 SV=1	8	3	4	3	492	57.2	5.92	1.40273e+06	2.9857e+06
Q9BRS2	Serine/threonine-protein kinase RIO1 OS=Homo sapiens OX=9606 GN=RIOK1 PE=1 SV=2	4	3	3	3	568	65.5	6.19	1.86125e+06	2.36306e+06
Q96I25	Splicing factor 45 OS=Homo sapiens OX=9606 GN=RBM17 PE=1 SV=1	6	3	4	3	401	44.9	5.97	1.70848e+06	2.07329e+06
Q2TSD0	Glyceraldehyde-3-phosphate dehydrogenase OS=Homo sapiens OX=9606 PE=2 SV=1	7	2	3	2	335	36	8.46	1.45284e+06	2.77599e+06
B4DUQ1	Heterogeneous nuclear ribonucleoprotein K OS=Homo sapiens OX=9606 PE=2 SV=1	4	2	2	2	439	48.5	5.92	957995	2.60354e+06
Q8WYY2	SCAN box domain-containing protein OS=Homo sapiens OX=9606 PE=2 SV=1	6	1	11	1	154	17.1	11.52	2650691548	1.72417e+08
Q96P63	Serpin B12 OS=Homo sapiens OX=9606 GN=SERPINB12 PE=1 SV=1	5	2	4	2	405	46.2	5.53	1.55979e+06	4.63602e+06
B2R823	RNA-binding protein PNO1 OS=Homo sapiens OX=9606 PE=2 SV=1	7	2	2	2	252	27.9	9.73	1.18346e+06	1.60366e+06
Q9Y6A4	Cilia- and flagella-associated protein 20 OS=Homo sapiens OX=9606 GN=CFAP20 PE=1 SV=1	10	2	3	2	193	22.8	9.76	2.4994e+06	3.27864e+06
Q4VB24	Histone cluster 1, H1e OS=Homo sapiens OX=9606 GN=HIST1H1E PE=2 SV=1	8	2	3	2	219	21.9	11.03	3.54794e+06	1.99404e+06
B4DJI1	L-lactate dehydrogenase OS=Homo sapiens OX=9606 PE=2 SV=1	7	2	3	1	305	33.6	8.46	940767	1.93418e+06
Q53RD8	Uncharacterized protein LOC84524 (Fragment) OS=Homo sapiens OX=9606 GN=LOC84524 PE=4 SV=1	6	2	3	2	266	30.8	8.47	1.84072e+06	2.1171e+06
Q9Y2X3	Nucleolar protein 58 OS=Homo sapiens OX=9606 GN=NOP58 PE=1 SV=1	6	2	2	2	529	59.5	8.92	507838	1.14588e+06
Q9NY12	H/ACA ribonucleoprotein complex subunit 1 OS=Homo sapiens OX=9606 GN=GAR1 PE=1 SV=1	8	2	2	1	217	22.3	10.92	1.55918e+06	2.04387e+06
Q8N0V3	Putative ribosome-binding factor A, mitochondrial OS=Homo sapiens OX=9606 GN=RBFA PE=1 SV=3	5	2	2	2	343	38.3	7.85	1.69543e+06	3.53114e+06
O43684	Mitotic checkpoint protein BUB3 OS=Homo sapiens OX=9606 GN=BUB3 PE=1 SV=1	5	2	3	2	328	37.1	6.84	2.4744e+06	3.62839e+06
P48047	ATP synthase subunit O, mitochondrial OS=Homo sapiens OX=9606 GN=ATP5PO PE=1 SV=1	5	1	2	1	213	23.3	9.96	1413475	1.76407e+06
A0A669KB29	CXXC-type zinc finger protein 1 OS=Homo sapiens OX=9606 GN=CXXC1 PE=1 SV=1	1	1	2	1	647	74.6	8.24	411949	417959
M0QZK8	gamma-glutamylcyclotransferase OS=Homo sapiens OX=9606 PE=4 SV=1	13	1	1	1	103	11.6	4.92	641362	1.71045e+06
P13984	General transcription factor IIF subunit 2 OS=Homo sapiens OX=9606 GN=GTF2F2 PE=1 SV=2	8	1	1	1	249	28.4	9.23	760160	543094
Q9BTI9	Nucleophosmin (Fragment) OS=Homo sapiens OX=9606 GN=NPM1 PE=2 SV=2	7	2	3	2	228	25	4.86	2.65812e+06	5.29906e+06
X6R700	Chromatin target of PRMT1 protein OS=Homo sapiens OX=9606 GN=CHTOP PE=1 SV=1	6	1	2	1	223	23.6	12.26	609084	1.45119e+06
B4DXW6	arginine--tRNA ligase OS=Homo sapiens OX=9606 PE=2 SV=1	5	2	2	2	454	52.3	6.48	432600	96240.4
E7EU96	Casein kinase II subunit alpha OS=Homo sapiens OX=9606 GN=CSNK2A1 PE=1 SV=1	6	2	2	2	385	45.3	7.94	379559	946295
P41091	Eukaryotic translation initiation factor 2 subunit 3 OS=Homo sapiens OX=9606 GN=EIF2S3 PE=1 SV=3	3	1	2	1	472	51.1	8.4	585023	1.16609e+06
B4DQR0	cDNA FLJ54377 OS=Homo sapiens OX=9606 PE=2 SV=1	2	2	2	2	797	90.6	9.26	1.38722e+06	1.34845e+06
B4DDI8	cDNA FLJ53704, moderately similar to Nascent polypeptide-associated complex subunit alpha OS=Homo sapiens OX=9606 PE=2 SV=1	9	1	2	1	169	18.3	3.92	1.4935e+06	1.27837e+06
H0YEX5	Splicing factor 3B subunit 2 (Fragment) OS=Homo sapiens OX=9606 GN=SF3B2 PE=1 SV=1	6	2	2	2	315	35	4.81	896034	65230.4
E9PLX7	60S ribosomal protein L27a OS=Homo sapiens OX=9606 GN=RPL27A PE=1 SV=1	10	1	2	1	113	12.5	11.44	727663	1.43855e+06
A0A890VXV0	Light chain variable region (Fragment) OS=Homo sapiens OX=9606 PE=2 SV=1	11	1	2	1	114	12.4	5.96	548812	2.12859e+06
Q59G94	Zinc finger protein 207 variant (Fragment) OS=Homo sapiens OX=9606 PE=2 SV=1	5	2	2	2	496	52.8	9.01	1.94302e+06	1.74875e+06
Q0QEL2	Citrate synthase (Fragment) OS=Homo sapiens OX=9606 GN=CS PE=2 SV=1	5	1	1	1	224	24.9	6.86	202544	431452
P62753	40S ribosomal protein S6 OS=Homo sapiens OX=9606 GN=RPS6 PE=1 SV=1	3	1	1	1	249	28.7	10.84	1.61323e+06	1.31451e+06
D6REE5	Receptor of-activated protein C kinase 1 (Fragment) OS=Homo sapiens OX=9606 GN=RACK1 PE=1 SV=1	5	2	2	2	321	34.9	6.83	365760	731868
A0A0B4J259	Lysozyme C OS=Homo sapiens OX=9606 GN=LYZ PE=1 SV=1	11	2	2	2	137	15.3	8.69	1115199	1.80336e+06
M0R0R2	40S ribosomal protein S5 OS=Homo sapiens OX=9606 GN=RPS5 PE=1 SV=1	4	1	2	1	225	25.3	9.76	2283251	2.58524e+06
Q86UY6	N-alpha-acetyltransferase 40 OS=Homo sapiens OX=9606 GN=NAA40 PE=1 SV=1	4	1	1	1	237	27.2	7.39	603527	605405
B4E0E1	Poly [ADP-ribose] polymerase OS=Homo sapiens OX=9606 PE=2 SV=1	3	2	2	2	993	111.1	8.87	1.06636e+06	1.14079e+06
C9J0E4	Cystatin-A OS=Homo sapiens OX=9606 GN=CSTA PE=1 SV=1	24	2	2	2	63	7.1	7.24	1.53345e+06	6.94307e+06
P63104	14-3-3 protein zeta/delta OS=Homo sapiens OX=9606 GN=YWHAZ PE=1 SV=1	6	2	2	2	245	27.7	4.79	668361	5.34294e+06
B4DN59	CD44 antigen OS=Homo sapiens OX=9606 PE=2 SV=1	4	1	1	1	329	36	5.9	296835	655512
O95969	Secretoglobin family 1D member 2 OS=Homo sapiens OX=9606 GN=SCGB1D2 PE=2 SV=1	10	1	2	1	90	9.9	8.25	646669	1.6355e+06
O15371	Eukaryotic translation initiation factor 3 subunit D OS=Homo sapiens OX=9606 GN=EIF3D PE=1 SV=1	3	1	2	1	548	63.9	6.05	1.85662e+06	3.11896e+06
Q6N096	Uncharacterized protein DKFZp686I15196 OS=Homo sapiens OX=9606 GN=DKFZp686I15196 PE=2 SV=1	4	2	2	2	466	50.9	8.06	903424	1.4232e+06
P84243	Histone H3.3 OS=Homo sapiens OX=9606 GN=H3-3B PE=1 SV=2	12	2	2	2	136	15.3	11.27	3.59801e+06	5.69917e+06
P26373	60S ribosomal protein L13 OS=Homo sapiens OX=9606 GN=RPL13 PE=1 SV=4	5	1	1	1	211	24.2	11.65	918885	1.07983e+06
O15347	High mobility group protein B3 OS=Homo sapiens OX=9606 GN=HMGB3 PE=1 SV=4	7	1	2	1	200	23	8.37	1.35764e+06	1.58803e+06
B5BU01	Eukaryotic translation initiation factor 2 beta OS=Homo sapiens OX=9606 GN=EIF2S2 PE=2 SV=1	3	1	1	1	333	38.3	5.94	673229	972034
Q3B726	DNA-directed RNA polymerase I subunit RPA43 OS=Homo sapiens OX=9606 GN=POLR1F PE=1 SV=1	3	1	1	1	338	37.4	6.98	450312	815184
Q53HB9	RNA helicase (Fragment) OS=Homo sapiens OX=9606 PE=2 SV=1	3	1	2	1	547	61.5	9.26	870887	923900
B2R5Y4	cDNA, FLJ92684, highly similar to Homo sapiens IK cytokine, down-regulator of HLA II (IK), mRNA OS=Homo sapiens OX=9606 PE=2 SV=1	1	1	1	1	557	65.6	6.64	218932	964934
M0QYW4	Kallikrein-11 (Fragment) OS=Homo sapiens OX=9606 GN=KLK11 PE=1 SV=1	5	1	2	1	141	15.5	8.31	333440608	6.71184e+08
P26583	High mobility group protein B2 OS=Homo sapiens OX=9606 GN=HMGB2 PE=1 SV=2	6	1	2	1	209	24	7.81	1.35261e+06	2.55925e+06
A0A2R8Y811	40S ribosomal protein S14 (Fragment) OS=Homo sapiens OX=9606 GN=RPS14 PE=1 SV=1	9	1	2	1	150	16.1	10.05	777143	1.45594e+06
P02765	Alpha-2-HS-glycoprotein OS=Homo sapiens OX=9606 GN=AHSG PE=1 SV=2	2	1	1	1	367	39.3	5.72	1.06126e+06	826251
E9PKZ0	60S ribosomal protein L8 (Fragment) OS=Homo sapiens OX=9606 GN=RPL8 PE=1 SV=1	5	1	1	1	205	22.4	10.76	1.04157e+06	2.35911e+06
B3KY60	cDNA FLJ16777 fis, clone BRHIP2029567, highly similar to Cell division cycle 5-like protein OS=Homo sapiens OX=9606 PE=2 SV=1	1	1	1	1	802	92.2	8.18	570898	931708
B3KWX6	Mortality factor 4-like protein 2 OS=Homo sapiens OX=9606 PE=2 SV=1	5	1	1	1	270	30.4	9.5	420083	745939
P62891	60S ribosomal protein L39 OS=Homo sapiens OX=9606 GN=RPL39 PE=1 SV=2	20	1	2	1	51	6.4	12.56	1.14134e+06	1.19692e+06
Q92646	Histone H2A OS=Homo sapiens OX=9606 GN=H2A/k PE=3 SV=1	9	1	1	1	115	12.6	10.9	865660	1.81337e+06
Q9BSV4	SFPQ protein (Fragment) OS=Homo sapiens OX=9606 GN=SFPQ PE=2 SV=2	1	1	1	1	634	68.6	8.82	1.14285e+06	2.83151e+06
E9PLD3	Ribonuclease P protein component OS=Homo sapiens OX=9606 PE=4 SV=1	13	1	1	1	99	11.6	12.23	572636	357914
F5H1Y3	Flap endonuclease 1 (Fragment) OS=Homo sapiens OX=9606 GN=FEN1 PE=1 SV=1	7	1	1	1	165	18.3	7.37	1.12191e+06	1.16393e+06
C9JD32	60S ribosomal protein L23 (Fragment) OS=Homo sapiens OX=9606 GN=RPL23 PE=1 SV=1	9	1	1	1	91	9.7	11.49	626713	1.32998e+06
Q8N1G4	Leucine-rich repeat-containing protein 47 OS=Homo sapiens OX=9606 GN=LRRC47 PE=1 SV=1	2	1	1	1	583	63.4	8.28	596034	635119
P09012	U1 small nuclear ribonucleoprotein A OS=Homo sapiens OX=9606 GN=SNRPA PE=1 SV=3	3	1	1	1	282	31.3	9.83	675112	1.39784e+06
B7Z592	Zinc finger CCCH domain-containing protein 15 OS=Homo sapiens OX=9606 PE=2 SV=1	4	1	1	1	392	44.9	7.87	356278	194271
R4GMX9	Zinc finger matrin-type protein 2 (Fragment) OS=Homo sapiens OX=9606 GN=ZMAT2 PE=1 SV=1	13	1	2	1	53	6.2	8.7	1560205	1.82762e+06
A4UGR9	Xin actin-binding repeat-containing protein 2 OS=Homo sapiens OX=9606 GN=XIRP2 PE=1 SV=2	0	1	1	1	3374	382.1	6.38	2.4429e+06	1.80618e+06
A0A3S8NFS6	ATIII-T1 OS=Homo sapiens OX=9606 PE=3 SV=1	2	1	2	1	414	47.1	6.04	821582	1.1358e+06
Q5T749	Keratinocyte proline-rich protein OS=Homo sapiens OX=9606 GN=KPRP PE=1 SV=1	1	1	2	1	579	64.1	8.27	592982	986300
A8MUD9	60S ribosomal protein L7 OS=Homo sapiens OX=9606 GN=RPL7 PE=1 SV=1	5	1	1	1	208	24.4	10.67	130033	402206
F4MHH5	Ubiquitously transcribed tetratricopeptide repeat protein Y-linked transcript variant 189 OS=Homo sapiens OX=9606 GN=UTY PE=2 SV=2	1	1	1	1	1137	125.1	7.81	74617960	1.54129e+08
Q7Z6R9	Transcription factor AP-2-delta OS=Homo sapiens OX=9606 GN=TFAP2D PE=1 SV=1	2	1	1	1	452	49.5	8.16	899485	1.48612e+06
Q8IWX8	Calcium homeostasis endoplasmic reticulum protein OS=Homo sapiens OX=9606 GN=CHERP PE=1 SV=3	1	1	1	1	916	103.6	9.04	1.27886e+06	569541
B4DHR2	cDNA FLJ53992, highly similar to Nucleolar GTP-binding protein 1 OS=Homo sapiens OX=9606 PE=2 SV=1	2	1	1	1	518	60	9.36	382922	448542
Q9BVP2	Guanine nucleotide-binding protein-like 3 OS=Homo sapiens OX=9606 GN=GNL3 PE=1 SV=2	1	1	1	1	549	62	9.16	202020	242601
D6RCB9	Ribonucloprotein (Fragment) OS=Homo sapiens OX=9606 GN=NHP2 PE=1 SV=1	14	1	1	1	135	15.2	9.38	387316	1.01914e+06
J3KT73	60S ribosomal protein L38 OS=Homo sapiens OX=9606 GN=RPL38 PE=1 SV=1	19	1	1	1	64	7.6	9.99	422108	315686
Q9P258	Protein RCC2 OS=Homo sapiens OX=9606 GN=RCC2 PE=1 SV=2	3	1	1	1	522	56	8.78	305551	639833
Q6UXR6	Putative uncharacterized protein UNQ6494/PRO21346 OS=Homo sapiens OX=9606 GN=UNQ6494/PRO21346 PE=5 SV=1	8	1	1	1	183	19.5	6.65	1.62091e+06	1.30482e+06
J3QLH3	SAP30-binding protein (Fragment) OS=Homo sapiens OX=9606 GN=SAP30BP PE=1 SV=1	6	1	1	1	248	27.7	4.63	260042	411297
A0A590UJF3	SH3 and multiple ankyrin repeat domains protein 2 (Fragment) OS=Homo sapiens OX=9606 GN=SHANK2 PE=1 SV=1	1	1	1	1	817	87.3	5.14	4.03875e+06	4.19061e+06
V9GZ56	U6 snRNA-associated Sm-like protein LSm4 (Fragment) OS=Homo sapiens OX=9606 GN=LSM4 PE=1 SV=1	3	1	2	1	238	25.7	10.15	2.24383e+06	3.7503e+06
Q6NXQ4	UBE2S protein OS=Homo sapiens OX=9606 GN=UBE2S PE=1 SV=1	7	1	1	1	222	23.8	8.7	195652	365779
A0A7I2YQG2	Ribosomal protein L19 OS=Homo sapiens OX=9606 GN=RPL19 PE=1 SV=1	4	1	1	1	216	25.7	11.27	997611	1.17863e+06
B4DGP7	Nucleolar protein 12 OS=Homo sapiens OX=9606 PE=2 SV=1	6	1	1	1	160	18.6	9.06	367044	240084
B4DRY2	rRNA adenine N(6)-methyltransferase OS=Homo sapiens OX=9606 GN=DIMT1 PE=1 SV=1	3	1	1	1	243	27.2	10.36	759188	1.51519e+06
Q53H37	Calmodulin-like skin protein variant (Fragment) OS=Homo sapiens OX=9606 PE=2 SV=1	5	1	1	1	146	15.9	4.44	982282	7.00321e+06
Q96QA5	Gasdermin-A OS=Homo sapiens OX=9606 GN=GSDMA PE=1 SV=4	2	1	2	1	445	49.3	5.29	491931	741874
Q9H8W3	Protein FAM204A OS=Homo sapiens OX=9606 GN=FAM204A PE=1 SV=1	5	1	1	1	233	27	7.91	651128	675700
A0A0U1RQZ6	Zymogen granule protein 16 homolog B OS=Homo sapiens OX=9606 GN=ZG16B PE=1 SV=1	5	1	1	1	178	19.6	5.95	523126	360992
J3KMZ9	Low-density lipoprotein receptor (Fragment) OS=Homo sapiens OX=9606 GN=LDLR PE=1 SV=1	1	1	1	1	945	104.6	5.27	2683105	1.42146e+07
B0AZN7	cDNA, FLJ79477, highly similar to Protein-glutamine gamma-glutamyltransferase K OS=Homo sapiens OX=9606 PE=2 SV=1	1	1	1	1	817	89.7	6.04	204229	324918
B3KX19	116 kDa U5 small nuclear ribonucleoprotein component OS=Homo sapiens OX=9606 PE=2 SV=1	1	1	1	1	962	108.1	5	267329	261501
B4E3M6	cDNA FLJ55446, highly similar to Superkiller viralicidic activity 2-like 2 OS=Homo sapiens OX=9606 PE=2 SV=1	1	1	1	1	941	106.7	7.14	324926	464699
Q8IWD5	Major facilitator superfamily domain-containing protein 6-like OS=Homo sapiens OX=9606 GN=MFSD6L PE=2 SV=2	2	1	1	1	586	64	8.59	372768	510969
Q59H77	T-complex protein 1 subunit gamma (Fragment) OS=Homo sapiens OX=9606 PE=2 SV=1	1	1	1	1	577	63.5	6.43	2.27361e+06	5.07679e+06
H0YJV7	Transcriptional repressor protein YY1 (Fragment) OS=Homo sapiens OX=9606 GN=YY1 PE=1 SV=1	4	1	1	1	190	20.8	9.09	514544	900503
Q9H5V9	STING ER exit protein OS=Homo sapiens OX=9606 GN=STEEP1 PE=1 SV=1	5	1	1	1	222	25.6	8.73	522166	728688
